# Supplementary material for: Diagnostic Accuracy of MUM1 (IRF4) Immunohistochemistry in Chronic Endometritis: A Systematic Review and Bayesian Meta-Analysis
Source: Diagnostics (Basel). 2026 Apr 15;16(8):1167. doi: 10.3390/diagnostics16081167 (PMC13115080; doi:10.3390/diagnostics16081167)
Supplement: Supplementary file 1 [file diagnostics-16-01167-s001.zip]

Archive with 2 entries (2 files):
- S1_Search_Strategies.pdf
- S2_PRISMA_2020_Checklist.pdf
